# Supplementary material for: Machine Learning for Gas Capture in Ionic Liquids: Current Status and Future Trends
Source: Molecules. 2026 Jul 1;31(13):2293. doi: 10.3390/molecules31132293 (PMC13363378; doi:10.3390/molecules31132293)
Supplement: Supplementary file 1 [file molecules-31-02293-s001.zip]

Archive with 1 entries (1 files):
- molecules-4381722-supplementary.pdf
